# Supplementary material for: Hepatitis B Virus-Induced Resistance to Sorafenib and Lenvatinib in Hepatocellular Carcinoma Cells: Implications for Cell Viability and Signaling Pathways
Source: Cancers (Basel). 2024 Nov 8;16(22):3763. doi: 10.3390/cancers16223763 (PMC11592932; doi:10.3390/cancers16223763)
Supplement: Supplementary file 1 [file cancers-16-03763-s001.zip]

Archive with 1 entries (1 files):
- cancers-3259935-supplementary.pdf
